# Supplementary material for: Visualizing energy transfer between redox-active colloids
Source: Sci Adv. 2025 Sep 3;11(36):eady7716. doi: 10.1126/sciadv.ady7716 (PMC12407080; doi:10.1126/sciadv.ady7716)
Supplement: Supplementary file 2 — Movies S1 to S6 [file sciadv.ady7716_movies_s1_to_s6.zip]

Archive with 6 entries (6 files):
- ady7716_movie_s1.mp4
- ady7716_movie_s2.mp4
- ady7716_movie_s3.mp4
- ady7716_movie_s4.mp4
- ady7716_movie_s5.mp4
- ady7716_movie_s6.mp4
